# Supplementary material for: Expression of Genes Involved in Heavy Metal Trafficking in Plants Exposed to Salinity Stress and Elevated Cd Concentrations
Source: Plants (Basel). 2020 Apr 9;9(4):475. doi: 10.3390/plants9040475 (PMC7238198; doi:10.3390/plants9040475)
Supplement: Supplementary file 1 [file plants-09-00475-s001.zip]

Archive with 2 entries (2 files):
- suplementary table T1.pdf
- supplementary fig. S1.pdf
